# Supplementary material for: Comparison of Intraductal RFA Plus Stent versus Stent-Only Treatment for Unresectable Perihilar Cholangiocarcinoma—A Systematic Review and Meta-Analysis
Source: Cancers (Basel). 2022 Apr 21;14(9):2079. doi: 10.3390/cancers14092079 (PMC9099890; doi:10.3390/cancers14092079)
Supplement: Supplementary file 1 [file cancers-14-02079-s001.zip]

Archive with 1 entries (1 files):
- cancers-1673427-supplementary.pdf
